# Supplementary material for: The Designer Drug αPHP Affected Cell Proliferation and Triggered Deathly Mechanisms in Murine Neural Stem/Progenitor Cells
Source: Biology (Basel). 2023 Sep 11;12(9):1225. doi: 10.3390/biology12091225 (PMC10525791; doi:10.3390/biology12091225)
Supplement: Supplementary file 1 [file biology-12-01225-s001.zip]

Archive with 1 entries (1 files):
- biology-2508638-supplementary.pdf
